# Supplementary material for: Estimation of finite population mean for a sensitive variable using dual auxiliary information in the presence of measurement errors
Source: PLoS One. 2019 Feb 11;14(2):e0212111. doi: 10.1371/journal.pone.0212111 (PMC6370250; doi:10.1371/journal.pone.0212111)
Supplement: S1 File — (CSV) [file pone.0212111.s001.csv]

	X	Y	S	G
1	9	1.708	0	0
2	8	1.724	0	0
3	7	1.72	0	0
4	9	1.558	0	1
5	9	1.895	0	1
6	8	2.336	0	0
7	6	1.919	0	0
8	6	1.415	0	0
9	8	1.987	0	0
10	9	1.942	0	0
11	6	1.602	0	0
12	8	1.735	0	1
13	8	2.193	0	0
14	8	2.118	0	1
15	8	2.258	0	1
16	7	1.932	0	1
17	5	1.472	0	1
18	6	1.878	0	0
19	9	2.352	0	1
20	9	2.604	0	1
21	5	1.4	0	0
22	5	1.256	0	0
23	4	0.839	0	0
24	7	2.578	0	1
25	9	2.988	0	0
26	3	1.404	0	1
27	9	2.348	0	1
28	5	1.755	0	1
29	8	2.98	0	0
30	9	2.1	0	0
31	5	1.282	0	0
32	9	3	0	1
33	8	2.673	0	0
34	7	2.093	0	0
35	5	1.612	0	0
36	8	2.175	0	0
37	9	2.725	0	1
38	8	2.071	0	1
39	8	1.547	0	1
40	8	2.004	0	1
41	9	3.135	0	0
42	8	2.42	0	1
43	5	1.776	0	1
44	8	1.931	0	0
45	5	1.343	0	0
46	9	2.076	0	0
47	7	1.624	0	1
48	8	1.344	0	0
49	6	1.65	0	1
50	8	2.732	0	1
51	5	2.017	0	1
52	9	2.797	0	0
53	9	3.556	0	1
54	8	1.703	0	1
55	6	1.634	0	1
56	9	2.57	0	1
57	9	3.016	0	0
58	7	2.419	0	0
59	4	1.569	0	0
60	8	1.698	0	0
61	8	2.123	0	1
62	8	2.481	0	0
63	6	1.481	0	0
64	4	1.577	0	0
65	8	1.94	0	1
66	6	1.747	0	1
67	9	2.069	0	1
68	7	1.631	0	0
69	5	1.536	0	0
70	9	2.56	0	0
71	8	1.962	0	1
72	8	2.531	0	0
73	9	2.715	0	1
74	9	2.457	0	1
75	9	2.09	0	1
76	7	1.789	0	1
77	5	1.858	0	1
78	5	1.452	0	1
79	9	3.842	0	1
80	6	1.719	0	0
81	7	2.111	0	0
82	6	1.695	0	0
83	8	2.211	0	1
84	8	1.794	0	1
85	7	1.917	0	0
86	8	2.144	0	0
87	7	1.253	0	1
88	9	2.659	0	1
89	5	1.58	0	1
90	9	2.126	0	1
91	9	3.029	0	0
92	9	2.964	0	1
93	7	1.611	0	1
94	8	2.215	0	0
95	8	2.388	0	0
96	9	2.196	0	1
97	9	1.751	0	1
98	9	2.165	0	1
99	7	1.682	0	1
100	8	1.523	0	1
101	8	1.292	0	0
102	7	1.649	0	1
103	9	2.588	0	1
104	4	0.796	0	1
105	9	2.574	0	0
106	6	1.979	0	1
107	8	2.354	0	1
108	6	1.718	0	1
109	7	1.742	0	0
110	7	1.603	0	0
111	8	2.639	0	0
112	7	1.829	0	0
113	7	2.084	0	1
114	7	2.22	0	1
115	7	1.473	0	0
116	8	2.341	0	0
117	7	1.698	0	0
118	5	1.196	0	0
119	8	1.872	0	0
120	7	2.219	0	1
121	9	2.42	0	1
122	7	1.827	0	0
123	7	1.461	0	0
124	6	1.338	0	1
125	8	2.09	0	1
126	8	1.697	0	0
127	8	1.562	0	1
128	9	2.04	0	0
129	7	1.609	0	0
130	8	2.458	0	0
131	9	2.65	0	1
132	8	1.429	0	1
133	8	1.675	0	1
134	9	1.947	0	0
135	8	2.069	0	1
136	6	1.572	0	1
137	6	1.348	0	1
138	8	2.288	0	0
139	9	1.773	0	1
140	5	0.791	0	0
141	7	1.905	0	1
142	9	2.463	0	0
143	6	1.431	0	1
144	9	2.631	0	0
145	9	3.114	0	1
146	9	2.135	0	1
147	6	1.527	0	1
148	8	2.293	0	0
149	9	3.042	0	0
150	8	2.927	0	1
151	8	2.665	0	0
152	9	2.301	0	1
153	9	2.46	0	1
154	9	2.592	0	0
155	7	1.75	0	0
156	8	1.759	0	1
157	6	1.536	0	1
158	9	2.259	0	0
159	9	2.048	0	0
160	9	2.571	0	1
161	7	2.046	0	1
162	8	1.78	0	0
163	5	1.552	0	0
164	8	1.953	0	0
165	9	2.893	0	1
166	6	1.713	0	1
167	9	2.851	0	0
168	6	1.624	0	1
169	8	2.631	0	1
170	5	1.819	0	1
171	7	1.658	0	1
172	7	2.158	0	1
173	4	1.789	0	1
174	9	3.004	0	0
175	8	2.503	0	1
176	9	1.933	0	0
177	9	2.091	0	0
178	9	2.316	0	0
179	5	1.704	0	0
180	9	1.606	0	0
181	7	1.165	0	1
182	6	2.102	0	0
183	9	2.32	0	0
184	9	2.23	0	1
185	9	1.716	0	1
186	7	1.79	0	1
187	5	1.146	0	0
188	8	2.187	0	0
189	9	2.717	0	1
190	7	1.796	0	1
191	9	1.953	1	1
192	8	1.335	0	0
193	9	2.119	0	1
194	6	1.666	0	1
195	6	1.826	0	1
196	8	2.709	0	0
197	9	2.871	0	1
198	5	1.092	0	0
199	6	2.262	0	1
200	6	2.104	0	1
201	9	2.166	0	0
202	7	1.69	0	0
203	9	2.973	0	1
204	8	2.145	0	0
205	5	1.971	0	1
206	7	2.095	0	0
207	6	1.697	0	0
208	9	2.455	0	0
209	7	1.92	0	1
210	9	2.164	0	1
211	9	2.13	0	0
212	8	2.993	0	0
213	9	2.529	0	0
214	7	1.726	0	0
215	9	2.442	0	0
216	4	1.102	0	0
217	9	2.056	0	0
218	5	1.808	0	1
219	8	2.305	0	0
220	9	1.969	0	0
221	8	1.556	0	0
222	3	1.072	0	0
223	9	2.042	0	1
224	8	1.512	0	0
225	6	1.423	0	1
226	9	3.681	0	1
227	8	1.991	0	1
228	8	1.897	0	1
229	7	1.37	0	0
230	6	1.338	0	0
231	8	2.016	0	1
232	9	2.639	0	0
233	4	1.389	0	0
234	7	1.612	0	1
235	8	2.135	0	0
236	8	2.681	0	1
237	9	3.223	0	0
238	6	1.796	0	0
239	8	2.01	0	1
240	6	1.523	0	0
241	8	1.744	0	1
242	9	2.485	0	0
243	8	2.335	0	0
244	7	1.415	0	0
245	9	2.076	0	1
246	8	2.435	0	1
247	7	1.728	0	0
248	9	2.85	0	0
249	8	1.844	0	0
250	9	1.754	0	0
251	6	1.343	0	0
252	8	2.303	0	1
253	9	2.246	0	1
254	8	2.476	0	0
255	9	3.239	0	1
256	9	2.457	0	1
257	8	2.382	0	0
258	7	1.64	0	0
259	5	1.589	0	0
260	7	2.056	0	1
261	8	2.226	0	1
262	9	1.886	0	0
263	9	2.833	0	1
264	6	1.715	0	1
265	8	2.631	0	1
266	7	2.55	0	1
267	9	1.912	0	0
268	7	1.877	0	0
269	7	1.935	0	0
270	5	1.539	0	0
271	9	2.803	0	1
272	9	2.923	0	1
273	8	2.358	0	0
274	8	2.094	0	1
275	9	1.855	0	1
276	6	1.535	0	0
277	7	2.135	0	1
278	5	1.93	0	1
279	9	2.182	0	0
280	5	1.359	0	1
281	7	2.002	0	0
282	6	1.699	0	1
283	8	2.5	0	1
284	7	2.366	0	0
285	8	2.069	0	0
286	4	1.418	0	0
287	8	2.333	0	0
288	5	1.514	0	1
289	8	1.758	0	0
290	7	2.535	0	1
291	7	2.564	0	0
292	9	2.487	0	0
293	9	1.591	0	0
294	8	1.624	0	1
295	9	2.798	0	1
296	6	1.691	0	1
297	8	1.999	0	0
298	9	1.869	0	1
299	4	1.004	0	1
300	6	1.427	0	1
301	7	1.826	0	1
302	9	2.688	0	0
303	8	1.657	0	1
304	6	1.672	0	0
305	8	2.015	0	0
306	7	2.371	0	0
307	5	2.115	0	1
308	8	2.328	0	0
309	7	1.495	0	0
310	11	2.884	0	1
311	10	2.328	0	1
312	14	3.381	0	1
313	11	2.17	0	0
314	11	3.47	0	1
315	12	3.058	0	0
316	10	1.811	0	1
317	11	2.524	0	1
318	10	2.642	0	0
319	14	3.741	0	1
320	13	4.336	0	1
321	14	4.842	0	1
322	12	4.55	0	1
323	12	2.841	0	0
324	10	3.166	0	0
325	13	3.816	0	0
326	10	2.561	0	1
327	11	3.654	0	0
328	10	2.481	0	1
329	11	2.665	0	0
330	10	3.203	0	1
331	13	3.549	0	1
332	14	2.236	1	0
333	11	3.222	0	1
334	10	3.111	0	1
335	11	3.49	0	0
336	13	3.147	0	0
337	10	2.52	0	0
338	10	2.292	0	1
339	12	2.889	0	0
340	10	2.246	0	1
341	10	1.937	0	1
342	10	2.646	0	1
343	11	2.957	0	1
344	11	4.007	0	1
345	11	2.386	0	0
346	10	3.251	0	1
347	11	2.762	0	0
348	11	3.011	0	0
349	13	4.305	0	1
350	13	3.906	0	1
351	11	3.583	0	1
352	11	3.236	0	0
353	14	3.436	0	1
354	11	3.058	0	1
355	10	3.007	0	1
356	10	3.489	0	1
357	10	2.864	0	0
358	14	3.428	1	0
359	13	2.819	0	0
360	10	2.25	0	0
361	14	4.683	0	1
362	10	2.352	0	1
363	11	3.108	0	1
364	13	3.994	0	1
365	12	4.393	0	1
366	13	3.208	1	0
367	10	2.592	0	1
368	13	3.193	0	1
369	11	1.694	1	1
370	14	3.957	1	1
371	11	2.346	0	0
372	13	4.789	1	1
373	11	3.515	0	1
374	11	2.754	0	0
375	10	2.72	0	1
376	11	2.463	0	1
377	11	2.633	0	0
378	10	3.048	0	0
379	11	3.111	0	1
380	13	3.745	0	0
381	12	2.384	1	0
382	10	2.094	0	1
383	10	3.183	0	0
384	14	3.074	1	0
385	11	3.977	0	1
386	10	3.354	0	1
387	11	3.411	0	0
388	10	2.387	1	0
389	11	3.171	0	0
390	13	3.887	0	1
391	13	2.646	0	0
392	10	2.504	0	0
393	11	3.587	0	1
394	11	3.845	0	1
395	12	2.971	0	1
396	10	2.891	0	0
397	10	1.823	0	0
398	11	2.417	0	1
399	10	2.175	0	0
400	11	2.735	0	0
401	14	4.273	0	1
402	13	2.976	0	1
403	12	3.835	1	0
404	11	4.065	0	1
405	11	2.318	0	0
406	11	3.596	0	1
407	14	3.395	0	0
408	12	2.751	0	0
409	10	2.673	0	0
410	12	2.556	0	0
411	11	2.542	0	0
412	10	2.608	0	1
413	11	2.354	0	0
414	13	2.599	1	0
415	10	1.458	0	0
416	10	3.795	0	1
417	11	2.491	0	0
418	13	3.06	0	0
419	10	2.545	0	1
420	11	2.993	0	1
421	10	3.305	0	0
422	13	4.756	1	1
423	11	3.774	0	0
424	10	2.855	0	1
425	11	2.988	0	1
426	11	2.498	0	1
427	14	3.169	0	0
428	11	2.887	0	1
429	13	2.704	0	0
430	11	3.515	0	0
431	11	3.425	0	1
432	10	2.287	0	0
433	13	2.434	0	0
434	10	2.365	0	0
435	13	3.086	1	0
436	10	2.696	0	1
437	12	2.868	0	0
438	10	2.813	0	0
439	14	4.309	1	1
440	12	3.255	0	0
441	10	3.413	1	0
442	11	4.593	0	1
443	14	4.111	0	1
444	12	1.916	0	1
445	10	1.858	0	1
446	10	2.975	1	0
447	10	3.35	0	1
448	10	2.901	0	1
449	12	2.241	0	1
450	13	4.225	0	1
451	11	3.223	0	0
452	12	5.224	0	1
453	11	4.073	0	1
454	12	4.08	0	1
455	11	2.606	0	0
456	11	3.169	1	0
457	12	4.411	0	1
458	12	3.791	0	1
459	13	3.089	0	1
460	11	2.465	0	1
461	12	3.343	1	1
462	10	3.2	0	1
463	12	2.913	0	1
464	13	4.877	0	1
465	10	2.358	0	0
466	12	3.279	0	1
467	10	2.581	0	1
468	12	2.347	0	0
469	10	2.691	0	0
470	11	2.827	0	0
471	10	1.873	0	1
472	12	3.751	1	1
473	14	2.538	0	0
474	10	2.758	0	1
475	10	3.05	0	0
476	12	3.079	0	0
477	10	2.201	0	1
478	10	1.858	0	1
479	13	2.216	1	0
480	12	3.403	0	0
481	12	3.501	0	0
482	11	2.578	0	0
483	13	3.078	1	0
484	12	3.186	1	0
485	10	1.665	0	1
486	11	2.081	0	0
487	11	2.974	0	0
488	13	3.297	1	0
489	12	4.073	0	1
490	13	4.448	0	1
491	13	3.984	0	1
492	10	2.25	0	0
493	12	2.752	0	0
494	12	2.304	1	1
495	14	3.68	0	1
496	11	3.102	1	0
497	10	2.862	0	0
498	13	2.677	1	0
499	11	3.023	0	0
500	11	3.681	0	0
501	13	3.255	0	0
502	12	3.692	0	1
503	10	2.356	0	0
504	10	4.591	0	1
505	12	3.082	0	0
506	13	3.297	1	0
507	11	3.258	0	0
508	10	2.216	0	1
509	11	3.247	0	1
510	11	4.324	0	1
511	11	2.36	0	0
512	11	2.563	0	0
513	11	3.206	0	1
514	14	3.585	0	1
515	12	4.72	0	1
516	13	3.331	0	0
517	13	5.083	0	1
518	10	3.498	1	1
519	12	2.417	0	0
520	10	2.364	0	1
521	10	2.341	0	1
522	12	2.759	1	0
523	11	2.953	1	0
524	12	3.231	0	1
525	11	3.078	0	1
526	11	3.369	0	1
527	12	3.529	0	1
528	12	2.866	0	0
529	14	2.891	0	0
530	11	3.022	0	0
531	10	3.127	0	1
532	11	2.866	0	0
533	12	2.605	0	0
534	13	3.056	0	0
535	12	2.569	0	0
536	11	2.501	0	0
537	11	3.32	0	1
538	11	2.123	0	1
539	14	3.78	0	1
540	11	3.847	0	1
541	13	3.785	1	0
542	12	3.924	0	1
543	10	2.132	0	1
544	12	2.752	0	1
545	13	2.449	0	0
546	10	3.456	0	1
547	10	3.073	0	0
548	10	2.688	0	0
549	10	3.329	0	1
550	14	4.271	0	1
551	12	3.53	0	1
552	11	2.928	0	1
553	11	2.689	0	0
554	12	2.332	0	1
555	14	2.934	0	0
556	14	2.276	1	1
557	10	3.11	0	1
558	11	2.894	0	1
559	11	4.637	1	1
560	10	2.435	0	0
561	10	2.838	0	0
562	12	3.035	0	0
563	12	4.831	0	1
564	11	2.812	0	1
565	12	2.714	0	0
566	10	3.086	0	0
567	12	3.519	0	0
568	13	4.232	0	1
569	10	2.77	0	1
570	12	3.341	0	0
571	10	3.09	0	1
572	13	2.531	0	1
573	12	2.822	0	1
574	10	3.038	1	0
575	12	2.935	0	1
576	10	2.568	0	0
577	11	2.387	0	1
578	12	2.499	0	1
579	11	4.13	0	1
580	12	3.001	0	0
581	10	3.132	0	0
582	13	3.577	0	0
583	12	3.222	0	0
584	11	3.28	0	1
585	11	2.659	0	1
586	11	2.822	0	0
587	11	2.14	0	0
588	12	4.203	0	1
589	14	2.997	0	0
590	11	3.12	1	0
591	11	2.562	0	0
592	12	3.082	0	0
593	14	3.806	0	1
594	11	3.339	1	1
595	13	3.152	1	0
596	11	2.458	0	0
597	10	2.391	0	1
598	13	3.141	0	0
599	12	2.579	0	0
600	11	3.104	1	0
601	13	4.045	1	1
602	14	4.763	1	1
603	10	2.1	0	1
604	11	3.069	1	0
605	11	2.785	0	1
606	15	4.284	0	1
607	15	4.506	1	1
608	18	2.906	0	0
609	19	5.102	0	1
610	19	3.519	1	0
611	16	3.688	1	1
612	17	4.429	0	1
613	15	4.279	0	1
614	15	4.5	0	1
615	15	2.635	0	0
616	15	2.679	1	0
617	15	2.198	1	0
618	19	3.345	1	0
619	18	3.082	0	0
620	16	3.387	0	0
621	17	3.082	1	1
622	16	2.903	1	0
623	15	3.004	1	0
624	15	5.793	0	1
625	15	3.985	0	1
626	18	4.22	0	1
627	17	4.724	0	1
628	15	3.731	0	1
629	17	3.406	1	1
630	17	3.5	0	0
631	16	3.674	0	0
632	17	5.633	0	1
633	15	3.122	1	0
634	15	3.33	1	0
635	16	2.608	1	0
636	16	3.645	0	1
637	15	3.799	1	1
638	18	4.086	1	1
639	15	2.887	0	0
640	16	4.07	1	1
641	17	3.96	0	1
642	16	4.299	0	1
643	16	2.981	0	0
644	15	2.264	1	0
645	18	4.404	1	1
646	15	2.278	1	0
647	16	4.504	0	1
648	17	5.638	0	1
649	16	4.872	1	1
650	16	4.27	1	1
651	15	3.727	1	1
652	18	2.853	0	0
653	16	2.795	1	0
654	15	3.211	0	0
